# Supplementary material for: Effects of 3-(4-Hydroxy-3-methoxyphenyl)propionic Acid on Enhancing Grip Strength and Inhibiting Protein Catabolism Induced by Exhaustive Exercise
Source: Int J Mol Sci. 2024 Jun 16;25(12):6627. doi: 10.3390/ijms25126627 (PMC11203939; doi:10.3390/ijms25126627)
Supplement: Supplementary file 1 [file ijms-25-06627-s001.zip]

Archive with 1 entries (1 files):
- Figure S1 Body-weight changes in mice receiving the different administration.tif
